# Supplementary material for: CAGEcleaner: reducing genomic redundancy in gene cluster mining
Source: Bioinformatics. 2025 Jun 25;41(7):btaf373. doi: 10.1093/bioinformatics/btaf373 (PMC12263103; doi:10.1093/bioinformatics/btaf373)
Supplement: btaf373_Supplementary_Data [file btaf373_supplementary_data.zip]

Archive with 2 entries (2 files):
- Staphylococcus_example_case.zip
- actinorhodin_example_case.zip
